# Supplementary material for: Anion-Controlled Synthesis of Novel Guanidine-Substituted Oxanorbornanes
Source: Int J Mol Sci. 2022 Dec 16;23(24):16036. doi: 10.3390/ijms232416036 (PMC10375892; doi:10.3390/ijms232416036)
Supplement: Supplementary file 1 [file ijms-23-16036-s001.zip]

Archive with 1 entries (1 files):
- ijms-2057906-supplementary.pdf
